# Supplementary material for: Rapid Quantitative Detection of Live Escherichia coli Based on Chronoamperometry
Source: Biosensors (Basel). 2022 Oct 8;12(10):845. doi: 10.3390/bios12100845 (PMC9599875; doi:10.3390/bios12100845)
Supplement: Supplementary file 1 [file biosensors-12-00845-s001.zip]

Archive with 1 entries (1 files):
- biosensors-1916146-supplementary.pdf
